# Supplementary material for: Threshold Ferritin Concentrations Reflecting Early Iron Deficiency Based on Hepcidin and Soluble Transferrin Receptor Serum Levels in Patients with Absolute Iron Deficiency
Source: Nutrients. 2022 Nov 10;14(22):4739. doi: 10.3390/nu14224739 (PMC9692751; doi:10.3390/nu14224739)
Supplement: Supplementary file 1 [file nutrients-14-04739-s001.zip]

Archive with 1 entries (1 files):
- nutrients-2010684-supplementary.pdf
